# Supplementary material for: The Effect of Changing the Toothbrush on the Marginal Gingiva Microcirculation in the Adolescent Population—A Laser Doppler Flowmetry Assessment
Source: Diagnostics (Basel). 2022 Jul 29;12(8):1830. doi: 10.3390/diagnostics12081830 (PMC9406728; doi:10.3390/diagnostics12081830)
Supplement: Supplementary file 1 [file diagnostics-12-01830-s001.zip]

Archive with 1 entries (1 files):
- diagnostics-1799238-supplementary.pdf
